# Supplementary material for: Extensive allele-specific translational regulation in hybrid mice
Source: Mol Syst Biol. 2015 Aug 7;11(8):825. doi: 10.15252/msb.156240 (PMC4562498; doi:10.15252/msb.156240)
Supplement: Supplementary file 2 — Table EV1 [file msb0011-0825-sd2.xlsx]

## Sheet: Sheet1
Table EV1. Statistics of allelic read mapping.
		Mapping and filtering								Allelic reads
	total reads 1) (million)	mapped (million)	% 2)	concordant mapping (million)	% 2)	concordant unique mapping (million)	% 2)	autosome concordant unique (million)	% 2)	B6 (million)	% 3)	SPRET (million)	% 3)	common (million)	% 3)
Total-mRNA Rep 1	155.9	138.7	88.9673	126.2	80.9493	106.5	68.313	104	66.7094	32.2	30.9615	30.94	29.75	40.79	39.2212
Total-mRNA Rep 2	161.1	145.1	90.0683	132.4	82.185	111.6	69.2737	109.1	67.7219	34.03	31.1916	32.66	29.9358	42.39	38.8543
Poly-mRNA Rep 1	88.3	82.8	93.7712	78.6	89.0147	66.1	74.8584	65.5	74.1789	21.75	33.2061	20.89	31.8931	22.85	34.8855
Poly-mRNA Rep 2	101	94.2	93.2673	90.1	89.2079	72.5	71.7822	71.3	70.5941	23.82	33.4081	22.82	32.0056	24.65	34.5722
	total reads* (million)	mapped (million)	%	mapped to rRNA (million)	%	mRNA (million)	%	autosome unique (million)	%	B6 (million)	%	SPRET (million)	%	common (million)	%
Ribo-mRNA (RPF)	165.9	136.9	82.5196	60.4	36.4075	76.5	46.1121	59.3	35.7444	5.76	9.71332	5.69	9.59528	47.85	80.6914
1) Read pairs for total-mRNA and poly-mRNA, single-end reads for RPF; The same for other columns.
2) Percentages are calculated as fractions over the total reads.
3) percentages are caluculated as fractions over all the autosome cocordant reads with unique mapping.
