# Supplementary material for: Extensive allele-specific translational regulation in hybrid mice
Source: Mol Syst Biol. 2015 Aug 7;11(8):825. doi: 10.15252/msb.156240 (PMC4562498; doi:10.15252/msb.156240)
Supplement: Supplementary file 3 — Table EV2 [file msb0011-0825-sd3.xlsx]

## Sheet: Sheet1
Table EV2. PCR primers for PacBio validation.
Gene Symbols	Forward Primers	Reverse Primers
Ankrd1	CCGAGCATGCTTAGAAGGAC	GCTCTTCTGTTGGGAAATGC
Itih2	TCATTTACCTGCCCAAAAGC	ATGTCCTTTCACCTCCATGC
Sgk1	GCCTGAGTATCTGGCTCCTG	ATCCACAGGAGGTGCATAGG
Tnfaip2	ATCATGGCCAACATCAACAA	GTATGTGGCCACCTCGATCT
Cyp7b1	CCTGCAGTCAACAGGTCAAA	GCCACACTTTCAGCTTCTCC
Irf5	GCTGTGCCCTTAACAAAAGC	TTGCTCCTGGGTAGCCTCTA
Macrod1	GAAGGAGGCCAAATCCTTTC	AGGTCCAGGCTGCTCAAGTA
Shcbp1	TGGACTTTCCATCCCTGAAG	ATGACCTTCTGGCCATTTTG
Icam1	AGTTGTTTTGCTCCCTGGAA	GTCTGCTGAGACCCCTCTTG
Impact	CATTTATGGCGAGGAGTGGT	TGAGCCTGAAAAGTGCTCCT
Kcnj15	ACCCCGAGTCATGTCAAAGA	ACCTGGATGACCAGGCATAG
Serpinb2	GGGCTTTATCCTTTCCGTGT	CATGGCCAGTTCTTCCTGTC
Ociad2	AGTGTCCACTCATGGGAACC	AAAACGGTTGGAAACCACAG
Rarres2	TGAGGTGAAGCCATGAAGTG	CTGGAGAAGGCAAACTGTCC
Tmtc4	TGTGATCCCCTTTCTTCCTG	CAACGACAGCAGCTCTTCAG
Acta1	TTGTGTGTGACAACGGCTCT	GAAGGAATAGCCACGCTCAG
Cd55	TCGAAAACAACCTCCACTCC	TGAGGGGGTTCCTGTACTTG
Ehd3	AGAGGATCAGCCGAGGGTAT	TTTTGGTGTCCTTCCCAAAC
Gstt2	TTCTCCCAGGTGAACTGCTT	TGCTCAGGATGGTGCTATGA
Ifi204	GCTGCTCCTGACCAAATGAT	AACCCATTGCACCCAAAATA
Serpinb6b	ATCCACTGCTGGAAGCAAAT	TCACAAGGACCAGTGGAGTG
Edil3	GGAACTTCTTGGCTGTGAGC	AGCTCTGACCGCAGAGTGAT
Nmnat2	TTCGAGAGAGCCAGGGATTA	TCCCCAACAATCACTTCCAT
Raph1	TGGCCAACTTTTCTTACCGC	CCCTGGTGTGTGGTCAAATC
Col2a1	GCCAAGACCTGAAACTCTGC	GGAGGTCTTCTGTGATCGGT
Epb4.1l3	GTACCCGAGGAGACCAAACA	ACACTCGTGCTTTCTACCCT
Mapk13	GCAACCTGGCTGTGAATGAA	GGCATCATCAAAAGGCTGCT
Mmp16	CTGAGACCCGGAGAGCAATT	CCTGTCATGTCTCCTTGGGT
Arhgap22	GCCAACTACAACCTGCTCAG	TATGAGCCAGTTCCCACCAG
Thbs2	AGCACAGATCGACACAGACA	TGTTCTCAGGGCACACATCA
Calr	CGCCAAATTCGAACCCTTCA	GGAATCTGTGGGGTCATCGA
Ltbp3	GGAGAGGACGGCATGTGTAT	GGTCAGGAGCAAAGGATGTAC
Psmd6	AAATCCCTCGACTGGCAGAT	CTGCTGGAAGACTGTGCAAC
